# Supplementary material for: Effect of Diatomite on the Thermal Degradation Behavior of Polypropylene and Formation of Graphene Products
Source: Polymers (Basel). 2022 Sep 8;14(18):3764. doi: 10.3390/polym14183764 (PMC9501155; doi:10.3390/polym14183764)
Supplement: Supplementary file 1 [file polymers-14-03764-s001.zip]

Archive with 1 entries (1 files):
- polymers-1912941-supplementary.pdf
